# Supplementary material for: Specific quantification of inducible HIV-1 reservoir by RT-LAMP
Source: Commun Med (Lond). 2024 Jun 25;4:123. doi: 10.1038/s43856-024-00553-4 (PMC11199587; doi:10.1038/s43856-024-00553-4)
Supplement: Supplementary file 4 — Supplementary data 1 [file 43856_2024_553_MOESM4_ESM.xlsx]

## Sheet: Fig 3B
Copies	1000	500	250	125	50	20	10	5	1	0.1
	100	100	100	100	100	100	75	41.67	8.33	0
	100	100	100	100	91.67	91.67	66.67	50	25	0
	100	100	100	100	100	91.67	75	41.67	0	0

## Sheet: Fig 3C
Copies	1000	500	250	125	50	20	10	5	1	0.1
Amplification times	12.31	12.89	15.465	17.7	31.11	47.615	26.805	66.02
	12.255	18.66	17.255	20.365	32.675	46.225		47.965
	13.21	17.025	17.465	20.41		42.542	67.565
	13.1	16.86	22.74	24.99	28.965	40.71	83.915		79.143
	13.25	11.765	24.89	18.91	32.225	59.605	74.465	66.235
	14.555	12.24	16.225	20.76	35.57	38.21	50.52
	10.855	13.53	24.62	14.5	31.615	31.615	41.805
	12.3	13.38	13.765	23.13	36.121	40.725	38.465
	13.75	17.075	24.74	23.76	33.195	61.143		81.215
	14.67	16.86	26.89	30.685	37.915	69.71	48.815
	15.855	11.765	19.725	21.37	33.225	39.605	57.87	57.275
	12.285	12.24	19.615	23.095	35.035	51.02
	14.77	20.18	16.965	22.225	23.59	33.72	52.665	43.365
	11.78	19.375	23.02	11.68	41.27	56.015
	14.51	11.805	19.655	19.445	13.58	17.69		78.52	71.204
	16.33	12.21	26.41	23.17	26.64	49.65	29.22
	15.645	18.685	16.68	13.915	32.785	66.1	67.5
	13.065	16.37	26.335	23.89	14.92	40.09	30.355	82.855	67.114
	15.02	12.825	17.435	33.075	39.745	33.665	57.445	54.3
	13.265	16.8	19.49	31.143	23.59	26.475
	13.945	12.23	25.435	19.31	32.02		68.01	68.81
	14.99	20.045	15.6	29.22	24.315	29.615	53.735		77.214
	16.405	20.85	15.61	21.345	31.075	40.875		51.995
	12.975	17.85	23.765	20.255	40.36	63.665	27.86
	14.495	16.875	17.14	11.265	16.74	20.275		60.92
	12.39	12.71	17.27	19.055	42.4		31.665	66.03
	14.71	19.31	23.995	29.035	19.72	66.025	46.75
	16.56	18.63	22.03	24.235	33.175	29.315	29.86
	12.225	18.025	24.315	24.43	38.68	44.06	51.945	84.47
	15.145	20.225	23.66	30.265	32.135	29.45	59.515
	16.25	18.02	23.15	23.115	27.175	43.735
	16.01	12.795	16.59	28.465	20.56	48.71	44.55
	12.445	19.915	23.315	21.805	28.645	53.46	41.87	52.965
	15.905	17.425	26.09	27.1	31.33	54.23	67.48
	14.47	17.945	19.86	32.14	33.065	47.295
	16.84	12.37	21.92	18.625	30.98	50.98	67.46	73.265

## Sheet: Fig 3D
	Log10 (RNA copies/reaction)	Hit rate
	3	1
	2.69897	1
	2.39794	1
	2.09691	1
	1.69897	0.97222
	1.30103	0.94444
	1	0.75
	0.69897	0.44444
	0	0.11111
	-1	0

## Sheet: Fig 3E
		Log10 (RNA copies/reaction)	Probit
		1.69897	6.91451
		1.30103	6.59322
		1	5.67449
		0.69897	4.86029
		0	3.77936

## Sheet: Fig 3G
		1 GFP+ cell/reaction
		95.83
		91.67
		95.83
		100

## Sheet: Fig 3H
	Amount of backgroud cells	0	5000	10000	20000	40000	80000
	% of positive wells	87.5	75	100	87.5	68.75	56.25
		93.75	87.5	81.25	75	75	68.75
		100	93.75	87.5	87.5	75	62.5

## Sheet: Fig 3I
	Amount of backgroud cells	0	5000	10000	20000	40000	80000
	Amplification times (mins)	25.76	63.095	54.46	21.24	77.83	43.75
		12.99	16.185	39.425	17.75	47.63
		10.47	19.255	19.29	18.445	60.705	38.915
		71.83	56.15	17.405	76.775
		32.835	34.435	13.69	89.445	45.1	31.765
		15.285		30.09	12.09
		17.02	17.985	22.17	20.17	50.145	34.9
		13.56	33.39	62.005		71.06	42.157
			27.767	22.17	22.15	41.87	49.68
		53.245	60.005	32.62	15.4	40.91
		39.52		22.21	31.38
				14.465	62.98		50.165
		49.445	20.86	17.36		69.415
		32.215	35.89	21.075	18.42	16.61	70.35
		25.05		19.095	18.555	35.125
		59.46	66.565	38.525	83.955		17.39
		20.595	50.18		43.86	22.57
		15.485	81.35	21.012	39.295	34.535
		35.905	18.45	22.519	82.725	40.035	43.735
		39	79.99	24.554
			40.6	85.364		43.725	18.325
		18.71	82.9	57.27			36.965
		33.475	52.425	18.375	16.455	65.915	65.79
		40.235	12.395		38.7	23.631	43.34
		15.63		22.256	34.665		46.193
		20.73	37.497			81.114
		52.85	28.732	21.833	28.15	17.505	71.113
		22.61	32.321	33.76	39.1	26.734
		15.965		15.23	61.765	34.976	45.31
		80.995	38.482	33.505	49.035	45.536	33.421
		13.825	23.049	41.45	28.635		65.137
		81.165	24.668	43.485	17.224	36.218	16.247
		17.495	13.534	77.9	45.77	22.105	73.946
		15.535	24.681	40.203		55.955	22.322
		18.585	54.256	28.662	31.205	43.311	41.094
		22.265	44.298	43.434	55.56	38.773	21.571
		47.15	13.348	56.539			45.389
		15.9	39.663	54.087	27.135	41.239	83.442
		48.09	36.909	71.579	29.865	33.145	18.579
		45.224	25.832	34.787	43.09		67.185
		35.213	35.216	22.509	41.92	24.172	21.434
		31.11	37.723	78.522	48.26	16.616	19.285
		17.005		36.287	25.63	68.266
		18.45	54.904	24.734	32.475	25.224
		15.875	82.348		49.775
		38.61	63.085		30.755	42.695
		23.94	28.601	18.457	54.331
		30.605	19.739	14.331	35.345	26.55

## Sheet: Fig 4A
			+RT			-RT
			93.33	100	86.67	20	13.33	13.33
			GFP+			GFP-
			93.33	80	93.33	13.33	0	6.67

## Sheet: Fig 4B
			DNase treated RNA	RNase treated DNA	HIV-1 plasmid
			100	0	4.17
			100	0	0
			100	0	0

## Sheet: Fig 4D
				Observed size
			Expected size	Experiment 1	Experiment 2	Experiment 3	Experiment 4
			0.1	0.3	0.2	0.6	0.85
			1	0.64	0.98	1.83	0.72
			5	2.47	3.15	4.295	6.82
			20	16.67	15.55	14.23	15.09

[truncated: 16 more sheets: Fig 4E, Fig 4G, Fig 4H, Fig 5A, Fig 5C, Fig 5E, Fig 5F, Fig 5G, Fig 6B, Fig 6C, Fig 6D, Fig 6E, Fig 6F, Fig 6G, Fig 6H, Fig 6I]
